# Supplementary material for: Etiology of bacterial pneumonia and multi-drug resistance pattern among pneumonia suspected patients in Ethiopia: a systematic review and meta-analysis
Source: BMC Pulm Med. 2024 Apr 16;24:182. doi: 10.1186/s12890-024-03000-1 (PMC11022327; doi:10.1186/s12890-024-03000-1)
Supplement: Supplementary file 2 — Supplementary Material 2 [file 12890_2024_3000_MOESM2_ESM.xlsx]

## Sheet: Sheet1
Author	Study area	Region	Publication year	Publication year	Study period	Study design	Study population	Sero status of HIV	Sample types (Culture specimens)	Sample size	Sample size	Total pathogen isolated	prevalence	Method	type of pneumonia	Standard error	Proportion	Logit of proportion	Q	Total pathogen isolated	S.pneumoniae	S.aureus	K.pneumoniae	P.aeruginosa	E. coli	C.freundi	Enterobacter spp	H. influenzae	P.mirabilus	P.vulugarius	A.bauma	MDR
Negash et al	Addis Ababa	Central	≤ 2020	2019	September 2016to August 2017	prospective observational	Children	negative	blood	>384	549	34	6.19	phenotypic	CAP	1.02845	0.0619	-2.71834	0.9381	31	2.9	26.5	11.8	5.9	11.8	2.9	11.8	2.9	2.9		2.9
Nurahmed et al	Addis Ababa	Central	>2020	2022	May–July 2018	Cross-sectional	>18 years old	negative	Sputum	<384	240	77	32.1	phenotypic	CAP,HAP	3.01357	0.321	-0.74918	0.679	77	19.5	3.9	36.4	7.8	12.9	9.1						80.3
Regasa et al	Arba Minch	SNNPR	≤ 2020	2014	February to May 2013	Cross-sectional	adult	negative	Sputum	<384	170	73	42.9	phenotypic	CAP,HAP	3.79597	0.429	-0.285932	0.571	73	11.8	10.6	6.5	7.1	2.9			2.4	1.2	0.6		60.3
Gebre et al	Hawassa	SNNPR	>2020	2021	July to October 2019	Cross-sectional	>18 years old	negative	Sputum	>384	406	136	33.5	phenotypic	CAP,HAP	2.34245	0.335	-0.685657	0.665	136		14.8	25.4	17.6	15.5							32.4
Temesgen et al	Bahir Dar	Amhara	≤ 2020	2019	April to July 2018	Cross-sectional	adult	negative	Sputum	>384	414	167	40.3	phenotypic	CAP	2.41068	0.403	-0.392981	0.597	167	35.9	14.4	18	11.4	6			8.4	3.6	2.4		76
Tilahunet al	Dessie	Amhara	>2020	2023	January to April 2021	Cross-sectional	all age group	positive	Sputum	<384	378	146	46.3	phenotypic	CAP	2.56467	0.463	-0.148271	0.537	146	28	4	26.3	19.4	4.6	5.1	3.4	5.1	1.7	1.1	1.1	84.6
Dessie et al	Dessie	Amhara	>2020	2021	February to April 2020	Cross-sectional	all age group	both	Sputum	>384	406	157	38.7	phenotypic	CAP,HAP	2.41726	0.387	-0.45994	0.613	157	24.8	18.5	28	14	4.5			7			1.7	63.1
Assefa et al	Gondar	Amhara	>2020	2022	April to June 2021	Cross-sectional	adult	negative	Sputum	<384	312	126	39.4	phenotypic	CAP	2.76635	0.394	-0.430529	0.606	126	26.2	20.6	31	3.9	12.7		1.6	2.4	1.6			72.2
Regasa et al	Jimma	Oromia	≤ 2020	2015	March to July 2012	Cross-sectional	>18 years old	negative	Sputum and blood	<384	133	60	45	phenotypic	CAP	4.31382	0.45	-0.200671	0.55	60	12.8	10.5	5.3	6.8	3.8			2.3	3	0.8		62.7
Adhanom et al	Mekele	Tigiray	≤ 2020	2019	August-December 2016	Cross-sectional	>18 years old	positive	Sputum	<384	252	110	43.7	phenotypic	CAP,HAP	3.1246	0.437	-0.253346	0.563	110	15.5	9.2	23.6	3.6	14.5	6.3	6.3	1.8	3.6			67.9
Genetu et al	Bahir Dar	Amhara	>2020	2023	February toJune 2019	Cross-sectional	>18 years old	positive	Sputum	<384	163	68	41.7	phenotypic	HAP	3.86197	0.417	-0.335101	0.583	68	2.9	25	27.9	10.4	16.2		2.9	4.4			8.8	77.9

## Sheet: Sheet2
Author	Total pathogen isolated	S.pneumoniae	S.aureus	K.pneumoniae	P.aeruginosa	E. coli	C.freundi	Enterobacter spp	H. influenzae	P.mirabilus	P.vulugarius	A.bauma
Negash et al	34	1	9	3	3	3	1	4	1	1		1
Nurahmed et al	77	19.5	3.9	36.4	7.8	12.9	9.1
Regasa et al	73	11.8	10.6	6.5	7.1	2.9			2.4	1.2	0.6
Gebre et al	136		14.8	25.4	17.6	15.5
Temesgen et al	167	35.9	14.4	18	11.4	6			8.4	3.6	2.4
Tilahunet al	146	28	4	26.3	19.4	4.6	5.1	3.4	5.1	1.7	1.1	1.1
Dessie et al	157	24.8	18.5	28	14	4.5			7			1.7
Assefa et al	126	26.2	20.6	31	3.9	12.7		1.6	2.4	1.6
Regasa et al	60	12.8	10.5	5.3	6.8	3.8			2.3	3	0.8
Adhanom et al	110	15.5	9.2	23.6	3.6	14.5	6.3	6.3	1.8	3.6
Genetu et al	68	2.9	25	27.9	10.4	16.2		2.9	4.4			8.8

## Sheet: Sheet3
Author	S.pneumoniae	S.aureus	K.pneumoniae	P.aeruginosa	E. coli	C.freundi	Enterobacter spp	H. influenzae	P.mirabilus	P.vulugarius	A.bauma
Penicillin
Amoxicillin
Ceftriaxone
Gentamicin
Doxycycline
Ciprofloxacin
Trimethoprim-sulphamethaxazole
Erythromycin
Amoxacilinclavunic acid
Tetracycline
Chloramphenicol
Meropeneum
